# Supplementary material for: Efficacy and safety of antioxidants and dietary therapies for epilepsy: an umbrella meta-analysis
Source: Front Nutr. 2026 Jan 12;12:1723370. doi: 10.3389/fnut.2025.1723370 (PMC12832287; doi:10.3389/fnut.2025.1723370)
Supplement: Supplementary file 1 [file Data_Sheet_1.ZIP]

Archive with 4 entries (3 files):
- Supplementary files/
- Supplementary files/Appendix A.docx
- Supplementary files/Figure.pptx
- Supplementary files/Table S1.docx
